# Supplementary material for: AAV-mediated long-term TBX18 expression causes cardiac fibrosis and fails to induce pacemaker activity in rodents
Source: J Clin Invest. 2026 Jun 11;136(13):e190632. doi: 10.1172/JCI190632 (PMC13318123; doi:10.1172/JCI190632)
Supplement: Supporting data values [file jci-136-190632-s055.xlsx]

## Sheet: Fig. 1E
Time after ISO (min)	Saline				GFP						TBX18
	R071	R072	R073	R074	R042	R043	R044	R045	R046	R047	R036	R037	R038	R039	R040	R041
Baseline	0.14	0	0	0	0.88	0.39	0.99	0.45	0.88	0.92	0.42	1	0.96	1	0.16	1
0-15	0.04	0	0.09	0	0.76	0.95	0.34	0.99	0.94	1	0.98	0.84	0.97	1	0.98	1
15-30	0.81	0.01	0.08	0.19	0.97	0.87	0.67	0.99	0.59	1	0.99	0.86	1	1	1	1
30-45	0.66	0	0.09	0.82	0.96	0.61	0.95	1	0.54	0.93	0.92	0.6	0.69	1	0.99	0.98

## Sheet: Fig. 1F
Time after ISO (min)	Saline				GFP						TBX18
	R071	R072	R073	R074	R042	R043	R044	R045	R046	R047	R036	R037	R038	R039	R040	R041
Baseline	97.6	148.5	154.8	118.1	162.2	145.9	118.5	126.8	135.5	177.5	108.1	126.1	148.2	134.7	98.3	98.7
0-15	113.5	161	227.1	139.2	298.7	231.3	152.5	256	215.3	288.1	236.9	218.7	257.9	237.7	228.7	240.5
15-30	91.3	143.3	173.3	129.8	235.1	186	128.1	237	151.8	242.8	202.5	132.9	257.8	214.5	195.2	243.5
30-45	76.3	126.8	160.5	111.9	198.4	140.9	99	212.1	126	153.3	115.7	106.7	145.4	171.3	139.5	182.7

## Sheet: Fig. 1G
Saline	GFP	TBX18
0.029	0.116	0.141
0.037	0.08	0.069
0.02	0.165	0.13
0.036	0.105	0.058
	0.081	0.08
	0.055	0.108

## Sheet: Fig. 3C
GFP	GFP low	uORF-GFP
0.582	0.102	0.452
0.449	0.126	0.445
0.528	0.109	0.453

## Sheet: Fig. 3D
GFP	GFP low	uORF-GFP
75.531	19.165	19.317
56.483	20.508	23.433
80.753	25.275	21.468

## Sheet: Fig. 3F
TBX18	TBX18 low	uORF-TBX18
5.35	0.51	2.87
4.53	1.92	2.67
3.91	0.96	2.46

## Sheet: Fig. 3H
AAV-CMV-TBX18	AAV-CMV-uORF-TBX18	AAV-cTnT-TBX18	AAV-cTnT-uORF-TBX18
1.20354	0.386389	0.495778	0.123164
1.14545	0.353952	0.510539	0.164894
1.33481	0.170953	0.371495	0.115
1.15482	0.223048	0.400853	0.075594
0.590186	0.105806	0.323372	0.069075

## Sheet: Fig. 3I
	AAV-CMV-GFP					AAV-CMV-TBX18						AAV-cTnT-uORF-TBX18						AdV-TBX18-GFP
Hcn1	0.711	1.46	0.834	1.17	0.83	1.18	1.84	2.26	0.33	0.75	0.79	1.45	1.77	1.19	0.24	0.43	0.32	2.1	1.98	4.02	0.98	0.52	0.18
Hcn2	1.16	0.598	1.25	1.31	0.69	0.544	0.276	0.547	0.72	0.96	0.12	0.629	0.483	0.616	0.11	0.65	0.14	0.216	0.652	0.399	0.87	0.4	0.23
Hcn4	0.587	1.75	0.665	0.98	1.02	1.82	1.49	2.76	1.48	2.97	2.46	1.5	2.84	3.77	4.91	2.13	5.45	3.55	1.98	3.58	7.72	5.18	2.03
Tbx3	0.972	1.19	0.841	1.36	0.64	0.469	0.536	0.941	0.46	0.54	0.13	0.348	0.818	1.16	0.08	0.34	0.1	0.717	0.467	0.822	0.84	0.42	0.31
Lbh	1.12	0.928	0.956	1.28	0.72	0.754	0.567	0.953	0.55	0.76	0.25	0.707	0.897	1.37	0.17	0.44	0.13	0.569	0.83	0.734	0.23	0.15	0.09
Nkx2-5	0.916	1.14	0.949	1.28	0.72	0.732	0.704	1.31	0.77	0.82	0.25	1.02	1.52	1.68	0.14	0.46	0.06	0.893	0.777	1.15	0.5	0.23	0.53
Gata4	0.802	1.37	0.83	1.37	0.63	1.32	0.958	1.27	0.44	0.69	0.37	0.85	1.26	1.56	0.25	0.43	0.25	0.751	0.815	0.796	0.3	0.18	0.09

## Sheet: Fig. 3J
	AAV-CMV-GFP					AAV-CMV-TBX18						AAV-cTnT-uORF-TBX18						AdV-TBX18-GFP
Gja1	1.03	1.03	0.937	1.33	0.67	0.457	0.251	0.7	0.6	0.81	0.43	0.307	0.682	0.564	0.24	0.64	0.21	0.0617	0.223	0.19	0.71	0.34	0.16
Scn5a	0.994	1.3	0.711	1.28	0.72	0.475	0.637	0.771	0.39	0.5	0.07	0.266	0.423	0.338	0.04	0.32	0.02	0.141	0.157	0.101	0.17	0.08	0.05
Kcnj2	1.35	0.684	0.962	1.11	0.89	0.658	0.392	0.888	0.69	0.85	0.16	0.727	0.994	0.405	0.07	0.38	0.04	0.0924	0.193	0.215	0.31	0.15	0.29
Pln	1.02	1.01	0.968	1.49	0.51	0.491	0.311	0.889	0.27	0.76	0.26	0.37	0.701	1.14	0.15	0.47	0.17	0.163	0.331	0.253	0.17	0.08	0.06
Atp2a2	1.06	1.04	0.902	1.35	0.65	0.876	0.29	1.2	0.7	1.06	0.59	0.457	1.19	1.04	0.42	0.78	0.35	0.32	0.423	0.441	0.74	0.36	0.24
Actn2	0.802	1.28	0.919	1.33	0.67	1.16	0.649	1.11	0.51	0.82	0.23	0.712	1.25	0.928	0.17	0.49	0.22	0.517	0.504	0.442	0.44	0.22	0.15
Des	1.06	0.743	1.2	1.53	0.47	1.55	1.13	0.995	0.39	0.52	0.4	1.06	0.778	0.298	0.37	0.47	0.23	0.533	0.485	0.473	0.53	0.24	0.18

## Sheet: Fig. 4C
AAV-CMV-GFP	AAV-CMV-TBX18	AAV-CMV-uORF-TBX18	AAV-cTnT-TBX18	AAV-cTnT-uORF-TBX18
2.07	11.44	8.8	1.97	0.86
0.76	26.97	10.75	2.83	0.74
3.23	8.82	6.1	2.47	0.41

[truncated: 15 more sheets: Fig. 4E, Fig. 5E, Fig. 5F, Fig. 6D, Fig. 6F-H, Fig. 6I, Fig. 6J&K, Fig. 6L, Fig. 7D, Fig. 7E, Fig. 7G, Supp. Fig. 1, Supp. Fig. 8B, Supp. Fig. 8C, Supp. Fig. 9B]
